# Supplementary material for: Role of Rifaximin in the Prognosis of Critically Ill Patients with Liver Cirrhosis
Source: Antibiotics (Basel). 2025 Mar 10;14(3):287. doi: 10.3390/antibiotics14030287 (PMC11939653; doi:10.3390/antibiotics14030287)
Supplement: Supplementary file 1 [file antibiotics-14-00287-s001.zip]

Archive with 1 entries (1 files):
- antibiotics-3508083-supplementary.pdf
